# Supplementary material for: A Ternary Copper (II) Complex with 4-Fluorophenoxyacetic Acid Hydrazide in Combination with Antibiotics Exhibits Positive Synergistic Effect against Salmonella Typhimurium
Source: Antibiotics (Basel). 2022 Mar 15;11(3):388. doi: 10.3390/antibiotics11030388 (PMC8944508; doi:10.3390/antibiotics11030388)
Supplement: Supplementary file 1 [file antibiotics-11-00388-s001.zip]

Archive with 2 entries (2 files):
- Sup File S1.pdf
- Tables Sup-correction1.pdf
